# Supplementary material for: Dated Phylogeny of Banisteriopsis (Malpighiaceae) Suggests an Ancient Colonization of the Cerrado and No Evidence of Human Manipulation in the Origin of B. caapi
Source: Plants (Basel). 2025 Apr 7;14(7):1149. doi: 10.3390/plants14071149 (PMC11990928; doi:10.3390/plants14071149)
Supplement: Supplementary file 1 [file plants-14-01149-s001.zip]

Archive with 3 entries (3 files):
- Supplementary information 1.pdf
- Supplementary information 2.pdf
- Supplementary information 3.pdf
